# Supplementary material for: CRISPR-Cas9 Mediated Mutation in OsPUB43 Improves Grain Length and Weight in Rice by Promoting Cell Proliferation in Spikelet Hull
Source: Int J Mol Sci. 2022 Feb 21;23(4):2347. doi: 10.3390/ijms23042347 (PMC8877319; doi:10.3390/ijms23042347)
Supplement: Supplementary file 1 [file ijms-23-02347-s001.zip]

Archive with 2 entries (2 files):
- ijms-1591373-Supplementary Figures.pdf
- Supplementary Table S1.xlsx
